# Supplementary material for: Toward a Correlative Metrology Approach on the Same 2D Flake: Graphene Oxide Case Study—Sample Preparation and Stability Issues
Source: Nanomaterials (Basel). 2025 Dec 11;15(24):1861. doi: 10.3390/nano15241861 (PMC12735427; doi:10.3390/nano15241861)
Supplement: Supplementary file 1 [file nanomaterials-15-01861-s001.zip]

Archive with 1 entries (1 files):
- nanomaterials-4028734-supplementary.pdf
